# Supplementary material for: Determination of Reactive Oxygen or Nitrogen Species and Novel Volatile Organic Compounds in the Defense Responses of Tomato Plants against Botrytis cinerea Induced by Trichoderma virens TRS 106
Source: Cells. 2022 Sep 29;11(19):3051. doi: 10.3390/cells11193051 (PMC9563596; doi:10.3390/cells11193051)
Supplement: Supplementary file 1 [file cells-11-03051-s001.zip]

Archive with 1 entries (1 files):
- cells-1883625-supplementary.pdf
